# Supplementary material for: A Clinical Prediction Model for Atypical Tuberculosis Manifestations Among Older Adults
Source: Medicina (Kaunas). 2025 Oct 21;61(10):1888. doi: 10.3390/medicina61101888 (PMC12566225; doi:10.3390/medicina61101888)
Supplement: Supplementary file 1 [file medicina-61-01888-s001.zip]

Archive with 1 entries (1 files):
- medicina-3881785-final supplementary.pdf
